# Supplementary material for: Adaptation of Essential Care for Every Baby educational program to improve infant outcomes in the context of Zika
Source: BMC Pediatr. 2022 Nov 21;22:669. doi: 10.1186/s12887-022-03710-7 (PMC9677636; doi:10.1186/s12887-022-03710-7)
Supplement: Supplementary file 1 — Additional file 1. [file 12887_2022_3710_MOESM1_ESM.zip]

Archive with 2 entries (2 files):
- Supplementary file ECEB data for abstract2.xlsx
- Zika_modified_provider_guide_insert.pdf
