# Supplementary material for: Adaptation of Essential Care for Every Baby educational program to improve infant outcomes in the context of Zika
Source: BMC Pediatr. 2022 Nov 21;22:669. doi: 10.1186/s12887-022-03710-7 (PMC9677636; doi:10.1186/s12887-022-03710-7)
Supplement: Supplementary file 1 — Additional file 1. [file 12887_2022_3710_MOESM1_ESM.zip › Supplementary file ECEB data for abstract2.xlsx]

## Sheet: ECEB data for abstract
ID	score	1= pre, 2= post	1= TA, 2 = champion
A1	22	1	1
A2	17	1	1
A3	15	1	1
A4	22	1	1
A5	23	1	1
A6	22	1	1
A7	19	1	1
A8	19	1	1
A9	18	1	1
A10	21	1	1
A11	21	1	1
A12	19	1	1
A13	17	1	1
A14	17	1	1
A15	18	1	1
A16	17	1	1
A17	16	1	1
A18	22	1	1
A1	25	2	1
A2	25	2	1
A3	19	2	1
A4	23	2	1
A5	25	2	1
A6	25	2	1
A7	25	2	1
A8	23	2	1
A9	21	2	1
A10	24	2	1
A11	23	2	1
A12	25	2	1
A13	23	2	1
A14	22	2	1
A15	25	2	1
A16	25	2	1
A17	24	2	1
A18	25	2	1
K1	22	1	2
K2	20	1	2
K1	22	2	2
K2	24	2	2
V1	21	1	1
V2	21	1	1
V3	21	1	1
V4	21	1	1
V5	21	1	1
V6	21	1	1
V7	18.7	1	1
V8	18.7	1	1
V9	18.7	1	1
V10	18.7	1	1
V11	18.7	1	1
V12	18.7	1	1
V13	18.8	1	1
V14	18.8	1	1
V15	18.8	1	1
V16	18.8	1	1
V17	18.8	1	1
V18	18.8	1	1
V1	24.2	2	1
V2	24.2	2	1
V3	24.2	2	1
V4	24.2	2	1
V5	24.2	2	1
V6	24.2	2	1
V7	23.3	2	1
V8	23.3	2	1
V9	23.3	2	1
V10	23.3	2	1
V11	23.3	2	1
V12	23.3	2	1
V13	23.7	2	1
V14	23.7	2	1
V15	23.7	2	1
V16	23.7	2	1
V17	23.7	2	1
V18	23.7	2	1
K1	19	1	1
K2	19	1	1
K3	21	1	1
K4	23	1	1
K5	22	1	1
K6	20	1	1
K7	19	1	1
K8	22	1	1
K9	22	1	1
K10	19	1	1
K11	22	1	1
K12	18	1	1
K13	21	1	1
K14	19	1	1
K15	13	1	1
K16		2	1
K1	23	2	1
K2	18	2	1
K3	24	2	1
K4	23	2	1
K5	25	2	1
K6	24	2	1
K7	22	2	1
K8	25	2	1
K9	25	2	1
K10	23	2	1
K11	24	2	1
K12	22	2	1
K13	21	2	1
K14	21	2	1
K15	22	2	1
K16	22	2	1
D1	18.8	1	1
D2	18.8	1	1
D3	18.8	1	1
D4	18.8	1	1
D5	18.8	1	1
D6	18.8	1	1
D7		1	1
D8		1	1
D9		1	1
D10		1	1
D11	17.1	1	1
D12	17.1	1	1
D13	17.1	1	1
D14	17.1	1	1
D15	17.1	1	1
D16	17.1	1	1
D17	17.1	1	1
D18	17.1	1	1
D1	23.5	2	1
D2	23.5	2	1
D3	23.5	2	1
D4	23.5	2	1
D5	23.5	2	1
D6	23.5	2	1
D7	23.5	2	1
D8	23.5	2	1
D9	23.5	2	1
D10	23.5	2	1
D11	22.9	2	1
D12	22.9	2	1
D13	22.9	2	1
D14	22.9	2	1
D15	22.9	2	1
D16	22.9	2	1
D17	22.9	2	1
D18	22.9	2	1
A1	19	1	2
A2	22	1	2
A3	24	1	2
A4	23	1	2
A5	22	1	2
A6	24	1	2
A7	21	1	2
A1	25	2	2
A2	23	2	2
A3	25	2	2
A4	24	2	2
A5	24	2	2
A6	25	2	2
A7	25	2	2
V1	20	1	2
V2	21	1	2
V3	21	1	2
V4	17	1	2
V5	20	1	2
V1	23	2	2
V2	24	2	2
V3	24	2	2
V4	22	2	2
V5		2	2
D1	20	1	2
D2	18	1	2
D3	17	1	2
D4	14	1	2
D1	24	2	2
D2	23	2	2
D3	24	2	2
D4	24	2	2

## Sheet: Sheet1
ID	pre score	post score	1= TA, 2 = champion
A1	22	25	1
A2	17	25	1
A3	15	19	1
A4	22	23	1
A5	23	25	1
A6	22	25	1
A7	19	25	1
A8	19	23	1
A9	18	21	1
A10	21	24	1
A11	21	23	1
A12	19	25	1
A13	17	23	1
A14	17	22	1
A15	18	25	1
A16	17	25	1
A17	16	24	1
A18	22	25	1
V1	21	24.2	1
V2	21	24.2	1
V3	21	24.2	1
V4	21	24.2	1
V5	21	24.2	1
V6	21	24.2	1
V7	18.7	23.3	1
V8	18.7	23.3	1
V9	18.7	23.3	1
V10	18.7	23.3	1
V11	18.7	23.3	1
V12	18.7	23.3	1
V13	18.8	23.7	1
V14	18.8	23.7	1
V15	18.8	23.7	1
V16	18.8	23.7	1
V17	18.8	23.7	1
V18	18.8	23.7	1
K1	19	23	1
K2	19	18	1
K3	21	24	1
K4	23	23	1
K5	22	25	1
K6	20	24	1
K7	19	22	1
K8	22	25	1
K9	22	25	1
K10	19	23	1
K11	22	24	1
K12	18	22	1
K13	21	21	1
K14	19	21	1
K15	13	22	1
K16		22	1
D1	18.8	23.5	1
D2	18.8	23.5	1
D3	18.8	23.5	1
D4	18.8	23.5	1
D5	18.8	23.5	1
D6	18.8	23.5	1
D7		23.5	1
D8		23.5	1
D9		23.5	1
D10		23.5	1
D11	17.1	22.9	1
D12	17.1	22.9	1
D13	17.1	22.9	1
D14	17.1	22.9	1
D15	17.1	22.9	1
D16	17.1	22.9	1
D17	17.1	22.9	1
D18	17.1	22.9	1
A1	19	25	2
A2	22	23	2
A3	24	25	2
A4	23	24	2
A5	22	24	2
A6	24	25	2
A7	21	25	2
V1	20	23	2
V2	21	24	2
V3	21	24	2
V4	17	22	2
V5	20		2
D1	20	24	2
D2	18	23	2
D3	17	24	2
D4	14	24	2
K1	22	22	2
K2	20	24	2
